# Supplementary material for: Fraxetin Inhibits UGT1A1 and UGT1A9 Activities In Vitro: Inhibition Kinetics, Molecular Dynamics Simulation, and Prediction of Herb–Drug Interaction Risk
Source: Pharmaceuticals (Basel). 2026 Jun 22;19(6):968. doi: 10.3390/ph19060968 (PMC13304715; doi:10.3390/ph19060968)
Supplement: Supplementary file 1 [file pharmaceuticals-19-00968-s001.zip]

Archive with 1 entries (1 files):
- pharmaceuticals-4360995-supplementary.pdf
